# Supplementary material for: Vulnerability of Louisiana's coastal wetlands to present-day rates of relative sea-level rise
Source: Nat Commun. 2017 Mar 14;8:14792. doi: 10.1038/ncomms14792 (PMC5355890; doi:10.1038/ncomms14792)
Supplement: Supplementary Data 1 — Data for the 274 study sites. Data includes location, elevation, observation length, rates of change, depth of Pleistocene, and wetland type. [file ncomms14792-s2.xlsx]

## Sheet: Data Master
Supplementary Data 1. Study database
CRMS Site	Longitude	Latitude	Geographic Region	Wetland Type (2015)	Elevation above/below NAVD 88 (m)	Observation Length (years)	Vertical Accretion Rate (mm/yr)	Vertical Accretion RMS Error	Surface-Elevation Change Rate (mm/yr)	Surface-Elevation Change RMS Error	Shallow Subsidence Rate (mm/yr)	Deep Subsidence Rate (mm/yr)	Total Subsidence Rate (mm/yr)	Sea-Level Rise Rate (mm/yr)	Relative Sea-Level Rise Rate (mm/yr)	Accretion Surplus/Deficit (mm/yr)	Rod depth below land surface (m)	Pleistocene depth below land surface (m)	Rod depth to Pleistocene (m)
2	-89.7917	30.1002	Mississippi Delta	Brackish	0.10668	7.46338	10.3534	18.1668	6.33552	4.52028	4.01783	2.4466	6.46444	2	8.46444	1.88892	19.2329	10.1261	-9.10681
3	-89.2528	30.0994	Mississippi Delta	Saline	0.25908	7.50992	6.95121	9.14452	1.50734	2.50733	5.44388	2.44987	7.89375	2	9.89375	-2.94253	19.0652	17.0094	-2.05588
6	-89.9792	30.2599	Mississippi Delta	Brackish	0.158496	7.44969	4.83984	54.0192	5.84752	19.2122	-1.00768	1.85344	0.845758	2	2.84576	1.99408	17.9131	2.25765	-15.6554
30	-90.3294	30.3048	Mississippi Delta	Intermediate	0.201168	8.55852	14.623	8.74654	4.68254	8.92729	9.94041	1.68669	11.6271	2	13.6271	0.995852	22.9758	20.2171	-2.75874
33	-90.3855	30.2745	Mississippi Delta	Intermediate	0.158496	8.52019	10.4007	7.60616	-4.11705	3.4345	14.5177	1.7995	16.3172	2	18.3172	-7.91655	20.3942	9.45855	-10.9356
34	-90.3855	30.3035	Mississippi Delta	Intermediate	0.176784	8.53662	7.31856	4.21608	-1.5904	11.0256	8.90896	1.69166	10.6006	2	12.6006	-5.28206	20.7843	11.6507	-9.13364
35	-90.3855	30.2671	Mississippi Delta	Swamp	0.338328	6.54894	7.67578	2.46148	5.97068	15.0912	1.7051	1.8268	3.53191	2	5.53191	2.14388	23.1648	5	-13.1648
38	-90.6817	30.2162	Mississippi Delta	Swamp	0.10668	6.62286	6.39312	0.863251	3.93579	8.22274	2.45733	2.01603	4.47336	2	6.47336	-0.0802425	14.6304	0.648919	-13.9815
46	-90.4993	30.4049	Mississippi Delta	Swamp	0.28956	7.39493	14.2311	13.3864	7.15672	4.30779	7.07436	1.31499	8.38935	2	10.3894	3.84173	14.3469	1.30759	-13.0393
59	-90.5391	30.093	Mississippi Delta	Swamp	0.176784	6.31622	8.27873	15.6296	-0.573762	20.5235	8.85249	2.47353	11.326	2	13.326	-5.04729	23.1648	17.5	1.8352
86	-89.6332	30.3179	Mississippi Delta	Swamp	0.237744	6.55168	6.81019	6.21373	-1.1235	5.48209	7.9337	1.63806	9.57176	2	11.5718	-4.76156	16.9987	no data	no data
97	-90.6583	30.1582	Mississippi Delta	Swamp	0.185928	6.52156	8.31345	2.04077	0.2966	21.9398	8.01685	2.23133	10.2482	2	12.2482	-3.93473	12.192	2.62311	-9.56889
103	-90.2593	30.3978	Mississippi Delta	Swamp	0.234696	6.46133	11.3857	3.49237	6.6907	5.22577	4.69497	1.34129	6.03626	2	8.03626	3.3494	14.5603	1.24054	-13.3198
108	-89.4159	29.9551	Mississippi Delta	Saline	0.216408	6.53251	6.8639	9.44	7.08134	4.6517	-0.217439	2.98594	2.7685	2	4.7685	2.0954	26.8224	23.3855	-3.43692
114	-89.9167	29.7591	Mississippi Delta	Intermediate	0.143256	6.40383	13.8404	6.22878	-3.58788	27.2211	17.4283	3.7138	21.1421	2	23.1421	-9.30168	21.6408	32.5072	10.8664
117	-89.9167	29.8099	Mississippi Delta	Intermediate	0.24384	6.40383	9.53987	3.97244	-10.0321	11.971	19.572	3.52516	23.0971	2	25.0971	-15.5572	24.0304	37.5	25.9696
118	-89.5417	29.3744	Mississippi Delta	Fresh	0.155448	8.25462	22.962	32.1832	10.1594	8.94481	12.8025	5.14292	17.9454	2	19.9454	3.01652	26.353	62.5	48.647
129	-89.6042	29.4688	Mississippi Delta	Saline	0.067056	8.35318	6.10483	10.0269	5.95179	1.8718	0.153044	4.79229	4.94533	2	6.94533	-0.840501	36.3565	47.6473	11.2907
131	-89.8855	29.6925	Mississippi Delta	Brackish	0.332232	6.76523	6.48217	71.4108	-10.8037	30.0055	17.2859	3.9612	21.2471	2	23.2471	-16.7649	17.9192	37.5	32.0808
132	-89.8855	29.6648	Mississippi Delta	Intermediate	0.13716	7.50992	13.5744	31.8775	-0.59486	21.925	14.1693	4.06432	18.2336	2	20.2336	-6.65918	23.0856	32.7084	9.62284
135	-89.7605	29.6865	Mississippi Delta	Brackish	0.249936	9.13347	6.06996	5.28146	0.611292	2.68328	5.45867	3.98341	9.44208	2	11.4421	-5.37212	18.0624	46.3637	28.3013
136	-89.7917	29.6212	Mississippi Delta	Brackish	0.143256	9.15537	10.8582	2.95482	-1.29059	25.1678	12.1487	4.22605	16.3748	2	18.3748	-7.51665	25.4538	41.24	15.7862
139	-89.4792	29.3817	Mississippi Delta	Fresh	0.134112	8.23272	16.2087	16.1993	7.66594	11.184	8.54278	5.1158	13.6586	2	15.6586	0.550139	24.0335	58.6408	34.6073
146	-89.7292	29.7301	Mississippi Delta	Intermediate	0.140208	7.98631	12.7266	8.05244	8.80561	19.5937	3.92095	3.82167	7.74262	2	9.74262	2.98394	21.6804	41.1538	19.4734
147	-89.6042	29.6648	Mississippi Delta	Saline	0.146304	9.16632	8.74525	2.9809	6.90205	1.94121	1.8432	4.06432	5.90751	2	7.90751	0.837732	21.5036	43.4712	21.9675
148	-89.698	29.5124	Mississippi Delta	Brackish	0.054864	8.29569	4.07997	3.26297	4.13672	1.52439	-0.0567479	4.63047	4.57373	2	6.57373	-2.49375	32.577	47.012	14.435
156	-89.1667	29.1639	Mississippi Delta	Intermediate	-0.1524	8.25736	41.9886	20.6369	31.9381	10.7605	10.0505	5.92471	15.9752	2	17.9752	24.0134	24.1341	93.4968	69.3627
159	-89.198	29.0406	Mississippi Delta	Intermediate	0.033528	8.25462	23.7636	33.6929	17.7655	12.7207	5.99804	6.38303	12.3811	2	14.3811	9.3825	24.0548	113.883	89.8282
161	-89.1667	29.2946	Mississippi Delta	Intermediate	0.222504	8.25736	14.1886	17.4215	4.8336	5.51789	9.35503	5.43939	14.7944	2	16.7944	-2.60579	25.2954	87.5	74.7046
163	-89.4167	29.2148	Mississippi Delta	Intermediate	0.128016	8.25736	12.8249	11.0433	9.27773	10.7065	3.54717	5.73593	9.2831	2	11.2831	1.5418	25.3868	86.9646	61.5778
164	-90.1699	29.1931	Mississippi Delta	Saline	0.112776	9.30048	9.91021	6.12134	7.80452	5.21305	2.10569	5.81654	7.92223	2	9.92223	-0.012018	27.6606	52.2558	24.5952
171	-89.796	29.3238	Mississippi Delta	Saline	0.10668	8.33949	15.9936	17.423	9.0384	9.07688	6.95525	5.33099	12.2862	2	14.2862	1.70741	29.7302	56.773	27.0428
172	-89.7343	29.3165	Mississippi Delta	Saline	0.036576	8.25736	17.9266	6.06468	5.11004	9.61501	12.8165	5.35789	18.1744	2	20.1744	-2.24785	32.1015	54.3547	22.2531
173	-89.7299	29.4543	Mississippi Delta	Saline	0.067056	9.36619	5.46583	9.03895	11.6404	6.20987	-6.17453	4.84611	-1.32842	2	0.671584	4.79425	26.5603	44.9803	18.42
174	-89.763	29.3963	Mississippi Delta	Saline	0.064008	9.36619	83.6579	15.9718	22.9582	8.32783	60.6998	5.06156	65.7613	2	67.7613	15.8966	26.7828	46.6883	19.9056
175	-90.1379	29.2874	Mississippi Delta	Saline	0.097536	9.30048	5.15445	35.1062	8.13554	3.61125	-2.98109	5.4661	2.48501	2	4.48501	0.669445	no data	55.0676	no data
178	-90.047	29.2875	Mississippi Delta	Saline	0.237744	9.21834	7.85791	16.7223	8.30732	3.25625	-0.449405	5.4658	5.01639	2	7.01639	0.841521	no data	55.5196	no data
179	-89.6984	29.3962	Mississippi Delta	Saline	0.0762	7.48528	26.1505	9.46834	8.59876	14.7211	17.5518	5.06182	22.6136	2	24.6136	1.53693	25.4417	47.7268	22.2851
181	-89.7003	29.3382	Mississippi Delta	Saline	0.146304	8.25736	8.0434	16.6166	11.113	8.52796	-3.06964	5.27728	2.20764	2	4.20764	3.83576	31.5346	62.5	43.4654
194	-90.9401	29.9913	Mississippi Delta	Swamp	0.429768	6.42574	6.01718	2.89479	1.32747	3.65817	4.68971	2.85121	7.54092	2	9.54092	-3.52374	27.7094	36.1407	8.43138
197	-90.9418	29.9115	Mississippi Delta	Swamp	0.402336	6.59274	2.03964	6.07979	3.61747	5.76347	-1.57783	3.14771	1.56988	2	3.56988	-1.53025	28.8889	41.4869	12.598
200	-90.9776	29.9697	Mississippi Delta	Swamp	0.344424	5.96304	6.14862	2.67846	3.62049	3.70622	2.52813	2.93174	5.45987	2	7.45987	-1.31125	21.9456	37.5	28.0544
209	-89.7917	29.4906	Mississippi Delta	Brackish	0.18288	9.21013	11.8511	1.93387	10.7417	4.48481	1.1094	4.71138	5.82078	2	7.82078	4.0303	27.7002	42.8683	15.1681
217	-90.8786	29.9188	Mississippi Delta	Swamp	-0.109728	6.5243	9.12847	4.27057	4.32407	7.02129	4.80439	3.12063	7.92503	2	9.92503	-0.796562	23.9359	37.5	26.0641
220	-90.073	29.5632	Mississippi Delta	Brackish	0.176784	9.30595	11.3106	8.12403	7.73014	11.8433	3.58043	4.44177	8.02219	2	10.0222	1.28837	24.3535	40.6426	16.2891
224	-89.9167	29.4978	Mississippi Delta	Saline	0.204216	9.34976	4.80068	6.00179	4.12591	5.31773	0.674772	4.68445	5.35922	2	7.35922	-2.55854	21.7627	42.6132	20.8505
225	-90.0105	29.5632	Mississippi Delta	Brackish	0.118872	9.15811	12.7797	75.4996	14.832	13.4632	-2.05228	4.44177	2.38948	2	4.38948	8.39026	26.4201	39.5341	13.114
226	-89.8855	29.5123	Mississippi Delta	Saline	0.149352	9.31417	11.5796	6.57193	9.19905	4.93792	2.38056	4.63051	7.01107	2	9.01107	2.56854	26.1884	41.2763	15.0879
232	-90.0105	29.4978	Mississippi Delta	Saline	0.176784	9.32512	14.9681	4.86306	9.30434	5.46112	5.66378	4.68441	10.3482	2	12.3482	2.61992	26.5999	42.8009	16.201
248	-90.073	29.5994	Mississippi Delta	Brackish	0.225552	8.39973	8.50107	9.71126	9.09265	3.95445	-0.591582	4.30696	3.71538	2	5.71538	2.78569	30.1722	39.4274	9.25525
251	-90.0105	29.5196	Mississippi Delta	Brackish	0.195072	9.24025	12.2989	7.65892	6.92596	4.85144	5.37293	4.60354	9.97647	2	11.9765	0.322417	21.8176	41.6284	19.8108
253	-90.073	29.5559	Mississippi Delta	Brackish	0.234696	9.30595	20.7544	17.5878	10.2498	12.2745	10.5046	4.46874	14.9733	2	16.9733	3.78105	25.3959	40.9417	15.5457
258	-89.823	29.5269	Mississippi Delta	Saline	0.115824	7.94798	14.6688	6.91785	-40.9718	30.1639	55.6405	4.57657	60.2171	2	62.2171	-47.5483	24.0548	40.82	16.7652
260	-89.8542	29.5341	Mississippi Delta	Brackish	0.003048	7.86585	23.5862	11.5336	15.4713	8.05223	8.11483	4.54964	12.6645	2	14.6645	8.9217	25.0088	39.9404	14.9315
261	-90.1042	29.5994	Mississippi Delta	Intermediate	0.176784	8.39973	9.91818	12.0084	4.85383	9.2459	5.06434	4.30696	9.3713	2	11.3713	-1.45313	30.1447	38.9635	8.81878
263	-89.8855	29.5559	Mississippi Delta	Brackish	0.2286	7.30459	10.2657	26.0529	-0.698787	16.2217	10.9645	4.46874	15.4333	2	17.4333	-7.16752	20.4429	38.4328	17.9899
272	-89.698	29.418	Mississippi Delta	Saline	0.316992	8.00274	31.7175	19.5253	12.0555	10.4019	19.662	4.98099	24.643	2	26.643	5.07452	31.6047	46.4418	14.8371
276	-89.948	29.6212	Mississippi Delta	Brackish	0.2286	7.40315	14.3697	13.3367	13.9966	5.89631	0.373161	4.22609	4.59925	2	6.59925	7.7705	26.5328	35.1517	8.61883
292	-90.2292	29.1422	Mississippi Delta	Saline	0.1524	9.36619	13.0767	9.22573	9.31896	4.75056	3.75777	6.00554	9.76331	2	11.7633	1.31342	24.195	48.8533	24.6583
293	-91.198	29.2438	Mississippi Delta	Brackish	0.179832	9.27036	7.05644	6.58976	4.78117	4.30175	2.27527	5.62809	7.90336	2	9.90336	-2.84692	23.0673	45.2652	22.198
302	-90.917	29.1478	Mississippi Delta	Saline	0.100584	9.30869	50.8493	17.5044	13.6712	12.4044	37.1781	5.98456	43.1627	2	45.1627	5.68663	12.192	84.0462	71.8542
303	-91.073	29.2438	Mississippi Delta	Saline	0.170688	9.28405	7.11978	3.63891	4.13812	4.02122	2.98167	5.62809	8.60976	2	10.6098	-3.48998	12.192	40.5634	28.3714
305	-91.198	29.389	Mississippi Delta	Intermediate	0.204216	8.87064	13.9292	33.3815	9.14035	4.11503	4.78886	5.08887	9.87772	2	11.8777	2.05148	23.1648	38.8629	15.6981
307	-90.823	29.251	Mississippi Delta	Brackish	0.109728	8.38604	14.863	7.07288	6.8977	10.6458	7.96534	5.60112	13.5665	2	15.5665	-0.703424	33.5981	57.004	23.4059
309	-91.198	29.251	Mississippi Delta	Brackish	0.295656	9.27036	8.65066	4.8755	-3.67573	10.8142	12.3264	5.60112	17.9275	2	19.9275	-11.2769	26.5725	45.1342	18.5617
310	-90.2933	29.2946	Mississippi Delta	Saline	0.003048	8.89254	12.0292	12.7701	12.1912	9.3866	-0.162029	5.43924	5.27721	2	7.27721	4.75198	31.6992	65.7676	34.0684
311	-90.7918	29.2148	Mississippi Delta	Saline	0.103632	9.30869	11.7089	6.09886	11.4947	2.47496	0.214254	5.73593	5.95019	2	7.95019	3.75875	25.2405	48.3102	23.0697
318	-90.3255	29.2947	Mississippi Delta	Saline	-0.012192	8.85695	12.7159	13.1501	9.42362	7.48163	3.29231	5.43916	8.73148	2	10.7315	1.98445	31.6992	60.6186	28.9194
322	-91.1045	29.2438	Mississippi Delta	Saline	0.097536	9.32238	6.23579	2.3249	4.69114	2.67449	1.54466	5.62809	7.17275	2	9.17275	-2.93696	12.192	41.9804	29.7884
326	-91.073	29.2728	Mississippi Delta	Brackish	0.216408	9.32238	6.64802	2.51744	3.67012	5.70939	2.9779	5.52026	8.49815	2	10.4982	-3.85013	12.192	41.2001	29.0081
332	-91.0418	29.3019	Mississippi Delta	Brackish	0.207264	9.42368	9.65348	22.7693	4.60338	3.74757	5.05009	5.41242	10.4625	2	12.4625	-2.80903	12.192	42.131	29.939
335	-90.3877	29.2729	Mississippi Delta	Saline	0.070104	8.26557	15.3237	17.1702	10.3583	14.1167	4.96532	5.52011	10.4854	2	12.4854	2.83823	42.0045	53.2248	11.2203
336	-90.3864	29.3237	Mississippi Delta	Saline	0.094488	9.31691	5.89538	12.6946	6.60811	3.16136	-0.712725	5.33144	4.61871	2	6.61871	-0.723328	27.5417	53.3147	25.773
337	-90.3559	29.3091	Mississippi Delta	Saline	0.082296	9.38809	6.41098	14.5855	3.01743	4.67954	3.39355	5.3853	8.77885	2	10.7788	-4.36787	30.288	54.7851	24.4971
341	-90.5123	29.3091	Mississippi Delta	Saline	0.039624	8.36961	11.7211	4.70147	4.76756	4.33275	6.95357	5.38534	12.3389	2	14.3389	-2.61777	27.8801	65.1818	37.3017
345	-90.7613	29.1712	Mississippi Delta	Saline	0.024384	8.44627	25.0006	4.37434	13.8307	9.5518	11.1699	5.89767	17.0675	2	19.0675	5.93302	28.0416	49.3026	21.261
354	-91.0105	29.3309	Mississippi Delta	Intermediate	0.128016	9.32786	13.0395	8.67486	-0.519301	7.03323	13.5588	5.30458	18.8633	2	20.8633	-7.82388	27.9258	41.5138	13.588
355	-90.5415	29.2966	Mississippi Delta	Saline	0.277368	9.40452	24.8666	39.7348	12.0749	8.9977	12.7917	5.43181	18.2235	2	20.2235	4.64309	29.1358	65.4198	36.284
369	-90.698	29.2946	Mississippi Delta	Brackish	0.201168	8.34497	7.17603	8.71454	3.46707	3.43233	3.70896	5.43935	9.14831	2	11.1483	-3.97228	33.9273	58.9898	25.0625
374	-90.793	29.1567	Mississippi Delta	Saline	0.097536	9.3963	12.9895	4.77464	6.98241	4.6447	6.00711	5.95161	11.9587	2	13.9587	-0.9692	24.384	47.664	23.28
376	-90.8567	29.1277	Mississippi Delta	Saline	-0.024384	9.30322	6.32176	11.2319	-18.9474	11.8754	25.2691	6.05933	31.3285	2	33.3285	-27.0067	no data	62.5	no data
377	-91.0108	29.2293	Mississippi Delta	Saline	0.158496	7.80835	3.77906	12.1503	5.25233	8.12494	-1.47326	5.68203	4.20877	2	6.20877	-2.4297	35.8536	42.5025	6.64891
383	-90.9489	29.2075	Mississippi Delta	Saline	0.064008	9.30869	8.80454	14.9211	9.62334	1.79859	-0.818795	5.7629	4.9441	2	6.9441	1.86044	28.9499	71.5174	42.5675
386	-90.3542	29.4325	Mississippi Delta	Saline	0.0762	9.37166	29.315	19.1368	8.71214	29.0973	20.6029	4.92709	25.5299	2	27.5299	1.78505	27.7642	42.6757	14.9114
390	-90.6668	29.4688	Mississippi Delta	Brackish	0.070104	9.31143	12.9325	13.1427	10.8651	7.09883	2.06735	4.79229	6.85963	2	8.85963	4.07285	34.8173	55.3078	20.4905
392	-90.6668	29.4543	Mississippi Delta	Intermediate	0.12192	7.82752	22.1577	38.5732	14.3302	36.3888	7.82746	4.84619	12.6737	2	14.6737	7.48401	37.3532	57.335	19.9818
397	-90.2605	29.3527	Mississippi Delta	Brackish	0.042672	8.9473	14.3216	9.65987	7.52965	7.03764	6.79193	5.22367	12.0156	2	14.0156	0.305972	29.0932	46.1022	17.0091
398	-90.9168	29.389	Mississippi Delta	Intermediate	0.219456	8.83778	14.6664	6.58022	6.5959	9.64001	8.07053	5.08887	13.1594	2	15.1594	-0.492972	19.3487	36.1782	16.8295
399	-91.1043	29.3019	Mississippi Delta	Intermediate	0.173736	8.81314	12.7053	5.26321	3.70116	4.91935	9.00414	5.41242	14.4166	2	16.4166	-3.71126	12.192	42.2413	30.0493
400	-90.5105	29.4906	Mississippi Delta	Brackish	0.112776	9.51403	13.5095	37.183	5.72764	7.46561	7.7819	4.71138	12.4933	2	14.4933	-0.98374	29.2608	48.4388	19.178
416	-90.4792	29.4761	Mississippi Delta	Brackish	0.131064	9.18275	7.66432	10.2914	0.734992	7.19846	6.92933	4.76532	11.6946	2	13.6946	-6.03032	21.5463	47.3623	25.816
421	-90.8244	29.1712	Mississippi Delta	Saline	0.298704	9.30869	17.5094	7.59025	16.1931	4.96786	1.31626	5.89767	7.21392	2	9.21392	8.29546	24.384	45.7535	21.3695
434	-90.7293	29.3236	Mississippi Delta	Brackish	0.179832	9.53867	12.4399	5.2611	4.4491	3.03739	7.99078	5.33151	13.3223	2	15.3223	-2.88241	28.0416	59.3571	31.3155
461	-91.323	29.5849	Mississippi Delta	Fresh	0.316992	8.85147	24.221	8.69503	10.9317	7.30758	13.2893	4.3609	17.6502	2	19.6502	4.57081	14.6304	15.9545	1.32405
479	-91.448	29.5269	Mississippi Delta	Fresh	0.240792	6.57906	38.0524	27.5966	9.69867	26.136	28.3537	4.57657	32.9303	2	34.9303	3.1221	27.938	24.4459	-3.49209
482	-91.3543	29.5849	Mississippi Delta	Fresh	0.222504	7.7974	14.8619	9.94569	5.13735	8.49522	9.72458	4.3609	14.0855	2	16.0855	-1.22355	no data	13.4743	no data
489	-91.5418	29.5994	Mississippi Delta	Fresh	0.332232	9.19644	16.6834	7.39561	13.9799	4.57841	2.70353	4.30696	7.01049	2	9.01049	7.6729	17.9466	13.9041	-4.04256
490	-91.5105	29.6793	Mississippi Delta	Fresh	0.35052	8.50924	7.9223	11.223	8.37972	2.67283	-0.457419	4.01038	3.55296	2	5.55296	2.36934	16.9956	13.2494	-3.7463
493	-91.7605	29.7519	Mississippi Delta	Fresh	0.44196	7.78097	9.83302	11.9523	3.14422	9.57929	6.6888	3.74077	10.4296	2	12.4296	-2.59654	16.9377	3.61523	-13.3225
496	-91.544	29.6319	Mississippi Delta	Intermediate	0.262128	7.65229	12.3515	19.9879	3.07808	13.1868	9.27345	4.18638	13.4598	2	15.4598	-3.10831	16.9956	13.2481	-3.74752
498	-91.8543	29.4978	Mississippi Delta	Brackish	0.16764	8.52841	8.93343	9.8432	2.71638	3.5709	6.21706	4.68441	10.9015	2	12.9015	-3.96804	25.3563	15.9042	-9.45215
499	-91.8543	29.5704	Mississippi Delta	Brackish	0.16764	8.52567	9.0153	7.7475	5.25807	6.7095	3.75723	4.4148	8.17202	2	10.172	-1.15673	no data	14.0479	no data
504	-91.8855	29.5341	Mississippi Delta	Brackish	0.024384	8.52841	12.3808	4.82284	8.60358	4.67499	3.77725	4.5496	8.32685	2	10.3269	2.05397	19.2359	15.61	-3.6259
507	-92.2293	29.5849	Chenier Plain	Intermediate	0.088392	7.67146	11.3993	8.70321	-1.8583	7.86091	13.2576	1	14.2576	2	16.2576	-4.8583	17.6083	9.93496	-7.67334
508	-92.2293	29.643	Chenier Plain	Intermediate	0.3048	7.67146	9.11944	8.90246	-5.4334	16.7851	14.5528	1	15.5528	2	17.5528	-8.4334	12.7864	6.06186	-6.7245
511	-91.9793	29.8898	Mississippi Delta	Intermediate	-0.054864	7.50719	9.7546	5.30513	-5.2632	21.2166	15.0178	3.22851	18.2463	2	20.2463	-10.4917	9.66826	0.322174	-9.34608
513	-91.6041	29.7954	Mississippi Delta	Swamp	0.10668	9.3306	9.62976	2.23452	6.90535	2.05272	2.72441	3.57899	6.3034	2	8.3034	1.32636	15.8496	4.36535	-11.4843
514	-91.823	29.8535	Mississippi Delta	Intermediate	0.100584	8.9473	9.52175	4.46736	2.8937	5.47572	6.62805	3.36331	9.99136	2	11.9914	-2.46961	12.8869	6.96864	-5.9183
517	-91.573	29.643	Mississippi Delta	Fresh	0.39624	9.19644	14.1953	4.56664	7.55148	5.07289	6.64377	4.14519	10.789	2	12.789	1.40629	no data	10.9627	no data
520	-91.8855	29.5849	Mississippi Delta	Brackish	0.359664	8.52293	12.2093	10.3802	3.80354	9.47331	8.40575	4.3609	12.7666	2	14.7666	-2.55735	no data	13.5828	no data
522	-91.823	29.4978	Mississippi Delta	Brackish	0.262128	8.52841	6.19931	6.19938	0.424753	4.46924	5.77455	4.68445	10.459	2	12.459	-6.25969	19.3731	15.3494	-4.02366
523	-91.823	29.5777	Mississippi Delta	Brackish	0.28956	7.91239	12.0687	9.45298	2.06831	6.93791	10.0004	4.38783	14.3882	2	16.3882	-4.31952	16.6238	13.8867	-2.7371
524	-91.823	29.5486	Mississippi Delta	Brackish	0.530352	7.47433	9.88236	9.33473	3.56635	3.12104	6.31601	4.4957	10.8117	2	12.8117	-2.92935	20.2966	14.5606	-5.73603
527	-91.8543	29.7083	Mississippi Delta	Intermediate	0.390144	7.95346	13.7368	11.3573	5.84926	4.61963	7.88752	3.90258	11.7901	2	13.7901	-0.0533184	15.4625	17.5	9.5375
529	-91.9168	29.5994	Mississippi Delta	Brackish	0.329184	7.85763	6.99624	20.4804	4.58156	22.8759	2.41468	4.30696	6.72164	2	8.72164	-1.7254	19.0012	13.0122	-5.98901
530	-92.0105	29.5777	Chenier Plain	Brackish	0.338328	8.52293	8.61065	6.40501	2.59588	3.65671	6.01477	1	7.01477	2	9.01477	-0.404122	17.9893	13.4082	-4.58114
531	-91.948	29.8535	Mississippi Delta	Intermediate	0.417576	7.50719	7.46269	18.0222	7.81737	13.4346	-0.354674	3.36331	3.00864	2	5.00864	2.45405	11.7653	2.51155	-9.25373
532	-91.948	29.8244	Mississippi Delta	Brackish	0.460248	8.54483	10.475	6.11351	5.26987	13.926	5.20517	3.47115	8.67632	2	10.6763	-0.201281	10.5278	4.20197	-6.32582
535	-92.1668	29.643	Chenier Plain	Intermediate	0.353568	7.61123	6.0084	10.5864	1.89644	9.32827	4.11197	1	5.11197	2	7.11197	-1.10356	18.0045	3.98617	-14.0184
536	-92.2605	29.5849	Chenier Plain	Brackish	-0.024384	7.59754	9.75385	16.0587	4.70809	4.36485	5.04577	1	6.04577	2	8.04577	1.70809	20.4612	10.9347	-9.52652
541	-92.0411	29.6162	Chenier Plain	Saline	0.451104	7.46612	13.7492	5.08196	1.2655	5.021	12.4837	1	13.4837	2	15.4837	-1.7345	17.8704	9.18515	-8.68528
543	-91.6355	29.7519	Mississippi Delta	Fresh	0.527304	9.19097	15.4229	5.84279	3.58895	4.43535	11.834	3.74077	15.5747	2	17.5747	-2.15181	20.4582	5.62051	-14.8377
544	-91.573	29.6865	Mississippi Delta	Intermediate	0.35052	8.8898	9.51718	4.57989	8.08719	4.62786	1.42999	3.98356	5.41354	2	7.41354	2.10363	15.5021	5	-5.50213
545	-91.6043	29.7156	Mississippi Delta	Fresh	0.313944	7.83847	15.5913	10.9893	6.94097	17.9962	8.65032	3.87557	12.5259	2	14.5259	1.0654	18.0685	4.82316	-13.2454
547	-91.698	29.839	Mississippi Delta	Swamp	0.381	6.72416	9.47596	2.23308	4.78208	4.42308	4.69388	3.41725	8.11113	2	10.1111	-0.635172	12.8687	0.820522	-12.0481
549	-91.8543	29.8317	Mississippi Delta	Intermediate	0.512064	9.30869	18.9762	4.48261	8.95665	4.29695	10.0195	3.44418	13.4637	2	15.4637	3.51247	12.0274	4.75092	-7.27649
550	-91.698	29.7664	Mississippi Delta	Intermediate	0.475488	7.77823	10.7888	5.99881	3.70898	3.7842	7.07985	3.68687	10.7667	2	12.7667	-1.97789	18.1204	3.0483	-15.0721
551	-91.5418	29.701	Mississippi Delta	Fresh	0.600456	7.86037	1.56234	4.45629	-10.938	19.6617	12.5003	3.92951	16.4298	2	18.4298	-16.8675	18.1386	9.88344	-8.2552
552	-92.1355	29.7954	Chenier Plain	Fresh	0.292608	7.88501	12.1908	3.0527	4.73901	7.13144	7.45178	1	8.45178	2	10.4518	1.73901	11.7257	no data	no data
553	-93.0106	29.8462	Chenier Plain	Intermediate	0	8.55031	0.925535	13.5788	-13.517	5.11238	14.4425	1	15.4425	2	17.4425	-16.517	10.5796	5	-0.579608
554	-92.6668	29.8317	Chenier Plain	Intermediate	0.10668	8.19986	7.55365	5.94209	4.47561	11.2854	3.07804	1	4.07804	2	6.07804	1.47561	15.5174	1.66726	-13.8501
557	-92.6668	29.9406	Chenier Plain	Intermediate	0.12192	7.69884	3.25953	10.0601	-14.4999	6.81381	17.7594	1	18.7594	2	20.7594	-17.4999	8.19302	no data	no data
560	-92.5418	29.8535	Chenier Plain	Fresh	-0.021336	6.40931	5.79139	2.74783	-10.0868	10.8201	15.8781	1	16.8781	2	18.8781	-13.0868	15.6362	0.36515	-15.2711
562	-92.7606	29.7664	Chenier Plain	Fresh	-0.09144	8.75017	8.45268	10.0106	-2.89362	14.4955	11.3463	1	12.3463	2	14.3463	-5.89362	4.8768	5.95183	1.07503
565	-92.448	29.7954	Chenier Plain	Fresh	0.04572	7.52909	4.1756	7.46115	-17.3214	6.22042	21.497	1	22.497	2	24.497	-20.3214	14.5633	1.88946	-12.6739
568	-92.4168	29.7882	Chenier Plain	Intermediate	0.042672	7.53183	13.1386	12.0005	-4.75654	3.41175	17.8952	1	18.8952	2	20.8952	-7.75654	14.3012	3.15529	-11.1459
570	-92.3855	29.8027	Chenier Plain	Fresh	-0.222504	7.64134	7.37351	17.9583	12.1669	9.67679	-4.79335	1	-3.79335	2	-1.79335	9.16686	17.9741	1.321	-16.6531
571	-92.2918	29.7083	Chenier Plain	Intermediate	0.19812	7.68515	6.9722	12.2384	7.57623	10.7591	-0.604026	1	0.395974	2	2.39597	4.57623	15.7582	6.58734	-9.17082
574	-92.6355	29.7954	Chenier Plain	Intermediate	0.04572	8.21903	14.7434	11.4704	-0.503725	4.79921	15.2472	1	16.2472	2	18.2472	-3.50373	16.9621	2.42468	-14.5374
575	-92.9481	29.9406	Chenier Plain	Fresh	0.103632	8.10404	6.71799	4.47188	-8.71307	10.4259	15.4311	1	16.4311	2	18.4311	-11.7131	9.39394	no data	no data
576	-92.4793	29.5922	Chenier Plain	Intermediate	0.042672	7.64408	8.47658	6.22159	1.72874	4.04636	6.74784	1	7.74784	2	9.74784	-1.27126	18.1874	9.33267	-8.85474
580	-92.323	29.6067	Chenier Plain	Intermediate	0.176784	7.50171	7.69445	12.8073	2.77073	4.20839	4.92372	1	5.92372	2	7.92372	-0.229275	18.1021	10.351	-7.75106
581	-92.7293	29.6648	Chenier Plain	Saline	-0.103632	9.3963	9.02353	25.634	5.2742	13.8672	3.74933	1	4.74933	2	6.74933	2.2742	15.4412	7.27923	-8.16193
583	-92.9168	29.839	Chenier Plain	Brackish	-0.042672	7.95346	3.94939	4.94571	0.942843	8.53869	3.00655	1	4.00655	2	6.00655	-2.05716	11.7043	4.86918	-6.83514
584	-92.8543	29.7954	Chenier Plain	Intermediate	0.085344	8.82683	3.61266	7.90833	-2.22467	8.57636	5.83732	1	6.83732	2	8.83732	-5.22467	19.3639	9.90996	-9.45398
587	-92.9168	29.7954	Chenier Plain	Intermediate	0.21336	7.92608	1.28875	14.7823	1.80093	3.88145	-0.512184	1	0.487816	2	2.48782	-1.19907	16.8981	7.31947	-9.57864
588	-92.8231	29.7736	Chenier Plain	Brackish	-0.04572	8.75291	4.10729	24.3762	2.85628	7.41529	1.25102	1	2.25102	2	4.25102	-0.143722	9.57377	6.42275	-3.15102
589	-92.8231	29.6648	Chenier Plain	Saline	0.405384	9.36345	4.93099	5.25167	-0.789617	7.62388	5.7206	1	6.7206	2	8.7206	-3.78962	14.4536	5	-4.45362
590	-92.8231	29.9333	Chenier Plain	Fresh	0.006096	9.28679	20.5536	39.8449	9.59504	11.0993	10.9585	1	11.9585	2	13.9585	6.59504	8.4643	0.6096	-7.8547
593	-92.7606	29.9914	Chenier Plain	Fresh	0.067056	8.00821	7.56113	11.8704	3.14937	15.9129	4.41176	1	5.41176	2	7.41176	0.14937	7.11708	no data	no data
595	-92.6355	29.8535	Chenier Plain	Fresh	0.06096	8.51472	8.8974	3.76675	-3.16576	9.22126	12.0632	1	13.0632	2	15.0632	-6.16576	10.4638	0.745541	-9.71824
599	-92.6668	29.6067	Chenier Plain	Brackish	0.192024	8.91444	6.42447	10.6907	-0.265096	6.59372	6.68957	1	7.68957	2	9.68957	-3.2651	15.7429	no data	no data
600	-92.5418	29.5777	Chenier Plain	Saline	0.420624	7.89322	7.01424	25.0239	-1.77562	16.9672	8.78986	1	9.78986	2	11.7899	-4.77562	16.8554	5	-6.85544
603	-92.7606	29.8027	Chenier Plain	Intermediate	-0.051816	8.24914	6.80229	8.14373	13.5433	28.6801	-6.74104	1	-5.74104	2	-3.74104	10.5433	23.878	4.73415	-19.1439
604	-92.7606	29.7591	Chenier Plain	Intermediate	-0.04572	8.23546	10.1139	9.57411	-2.54926	3.26311	12.6632	1	13.6632	2	15.6632	-5.54926	16.8067	6.16336	-10.6433
605	-92.9168	29.8607	Chenier Plain	Intermediate	0.16764	9.50034	2.31009	11.5934	-1.5804	4.82628	3.89049	1	4.89049	2	6.89049	-4.5804	18.0503	3.12146	-14.9288
608	-92.6668	29.672	Chenier Plain	Brackish	0.256032	9.34976	10.5618	3.1551	-12.3753	7.215	22.9372	1	23.9372	2	25.9372	-15.3753	13.0576	6.39806	-6.65957
609	-92.6043	29.6357	Chenier Plain	Brackish	0.16764	7.73717	7.54189	12.883	0.614585	3.5831	6.9273	1	7.9273	2	9.9273	-2.38542	16.8646	6.9339	-9.93069
610	-92.6355	29.6067	Chenier Plain	Brackish	0.316992	9.24846	1.58307	16.6235	-4.00889	3.81148	5.59196	1	6.59196	2	8.59196	-7.00889	16.6238	7.10702	-9.51677
614	-92.8856	29.7374	Chenier Plain	Brackish	0.06096	8.1588	13.1558	12.1275	7.53428	6.17038	5.62153	1	6.62153	2	8.62153	4.53428	24.2865	9.08853	-15.1979
615	-92.8231	29.6793	Chenier Plain	Brackish	0.03048	9.21287	2.63005	7.78932	-2.40397	8.16996	5.03402	1	6.03402	2	8.03402	-5.40397	15.6454	8.76117	-6.88421
616	-92.2605	29.7301	Chenier Plain	Intermediate	0.073152	9.34428	10.2166	8.18336	2.18371	27.3951	8.03287	1	9.03287	2	11.0329	-0.816294	8.19912	5.69397	-2.50515
618	-92.2605	29.7373	Chenier Plain	Brackish	0.185928	9.34428	11.2508	8.43997	3.82783	13.023	7.42301	1	8.42301	2	10.423	0.827827	8.01929	4.68325	-3.33604
619	-92.2605	29.6865	Chenier Plain	Intermediate	0.338328	7.68515	7.36169	34.0069	13.4797	43.6872	-6.118	1	-5.118	2	-3.118	10.4797	14.1092	6.47273	-7.63646
622	-92.9793	29.8099	Chenier Plain	Intermediate	-0.039624	7.92608	2.90501	8.89087	-3.18329	15.4712	6.0883	1	7.0883	2	9.0883	-6.18329	19.2054	5.36539	-13.8401
623	-92.5105	29.6357	Chenier Plain	Brackish	0.173736	7.57016	3.22953	14.9124	4.27639	4.08099	-1.04686	1	-0.0468632	2	1.95314	1.27639	18.0899	7.77606	-10.3138
624	-92.8856	29.8607	Chenier Plain	Intermediate	0.097536	8.8679	3.95385	7.47569	0.082745	7.94342	3.87111	1	4.87111	2	6.87111	-2.91725	19.937	3.65882	-16.2781
626	-92.6043	29.6938	Chenier Plain	Intermediate	0.256032	8.59685	6.04216	8.32273	-5.57353	7.74127	11.6157	1	12.6157	2	14.6157	-8.57353	10.7472	5.57266	-5.17459
632	-92.3855	29.5704	Chenier Plain	Brackish	0.018288	7.67146	11.0616	1.93546	14.692	35.9182	-3.63035	1	-2.63035	2	-0.630352	11.692	19.2847	11.5428	-7.74192
633	-92.323	29.5632	Chenier Plain	Brackish	0.149352	7.57563	8.89028	13.0112	-4.37697	10.9606	13.2673	1	14.2673	2	16.2673	-7.37697	19.2237	12.925	-6.29869
635	-93.4793	29.9188	Chenier Plain	Brackish	0.143256	8.54209	4.00037	6.77286	-1.32539	10.5852	5.32575	1	6.32575	2	8.32575	-4.32539	16.0691	5	-6.06906
638	-93.5106	29.868	Chenier Plain	Intermediate	0.192024	7.39767	7.26942	13.7821	-2.80879	12.6615	10.0782	1	11.0782	2	13.0782	-5.80879	21.8603	1.98242	-19.8778
639	-93.4793	29.8898	Chenier Plain	Intermediate	0.268224	8.54209	2.16026	19.8907	-1.0437	5.40333	3.20396	1	4.20396	2	6.20396	-4.0437	18.288	2.83129	-15.4567
641	-93.5106	29.897	Chenier Plain	Intermediate	0.222504	9.24846	3.80702	7.53387	-3.98567	9.3277	7.79269	1	8.79269	2	10.7927	-6.98567	no data	1.26949	no data
644	-93.2918	29.8317	Chenier Plain	Saline	0.124968	7.40315	3.36377	10.4259	0.299799	8.89044	3.06398	1	4.06398	2	6.06398	-2.7002	12.8656	17.5	12.1344
645	-93.1981	29.8462	Chenier Plain	Brackish	0.149352	7.43326	4.27569	22.3359	3.10385	1.55381	1.17184	1	2.17184	2	4.17184	0.103851	13.0363	5	-3.0363
647	-93.4793	29.8462	Chenier Plain	Intermediate	0.262128	8.58042	5.92323	14.432	-0.232916	7.46162	6.15614	1	7.15614	2	9.15614	-3.23292	19.37	5	-9.37004
648	-93.1668	29.839	Chenier Plain	Brackish	0.070104	7.90691	2.05635	14.5167	1.45119	5.03833	0.605157	1	1.60516	2	3.60516	-1.54881	19.178	5	-9.17802
650	-93.1356	29.9188	Chenier Plain	Fresh	0.112776	7.86585	1.69147	19.082	-3.78775	19.3813	5.47922	1	6.47922	2	8.47922	-6.78775	10.6467	5	-0.646664
651	-93.5106	29.9624	Chenier Plain	Intermediate	0.225552	8.42437	3.73069	11.588	-1.23039	6.53931	4.96108	1	5.96108	2	7.96108	-4.23039	19.5072	no data	no data
655	-93.4168	29.7954	Chenier Plain	Saline	0.064008	8.19165	4.6993	7.45152	2.73422	4.62144	1.96508	1	2.96508	2	4.96508	-0.26578	16.7853	no data	no data
656	-93.2606	30.0204	Chenier Plain	Brackish	0.280416	7.86037	4.82041	2.90793	3.26509	1.34886	1.55532	1	2.55532	2	4.55532	0.265094	9.51586	no data	no data
658	-93.6043	30.0567	Chenier Plain	Intermediate	0.252984	7.28542	4.46885	20.2686	1.18258	8.8791	3.28628	1	4.28628	2	6.28628	-1.81742	9.41222	no data	no data
663	-93.6981	30.0132	Chenier Plain	Intermediate	0.042672	7.4935	3.3235	40.6452	-2.0501	14.5722	5.3736	1	6.3736	2	8.3736	-5.0501	21.4488	no data	no data
665	-93.6981	29.9624	Chenier Plain	Intermediate	0.067056	7.80561	3.85754	16.6392	2.00466	10.0934	1.85287	1	2.85287	2	4.85287	-0.995336	23.113	no data	no data
669	-93.7293	29.8825	Chenier Plain	Intermediate	0.18288	9.57426	7.4527	17.654	-5.47881	14.6184	12.9315	1	13.9315	2	15.9315	-8.47881	no data	no data	no data
672	-93.4168	29.8317	Chenier Plain	Brackish	0.09144	9.5551	4.48403	4.48437	4.78771	3.65161	-0.303677	1	0.696323	2	2.69632	1.78771	17.0688	8.44967	-8.61913
677	-93.5418	29.8535	Chenier Plain	Intermediate	0.1524	8.52567	1.3526	7.77663	4.544	3.64558	-3.19141	1	-2.19141	2	-0.191406	1.544	13.2222	no data	no data
680	-93.5106	29.7736	Chenier Plain	Brackish	0.252984	8.09309	1.14335	11.3546	-7.62762	9.5719	8.77097	1	9.77097	2	11.771	-10.6276	13.0729	no data	no data
682	-93.5731	29.8244	Chenier Plain	Intermediate	0.176784	7.78097	4.65038	13.7393	-1.80356	7.44701	6.45394	1	7.45394	2	9.45394	-4.80356	12.9113	no data	no data
685	-93.3856	29.8898	Chenier Plain	Brackish	0.3048	9.49487	2.58609	18.0803	2.0446	5.37411	0.541492	1	1.54149	2	3.54149	-0.955401	23.1648	9.12419	-14.0406
687	-93.3543	29.9406	Chenier Plain	Saline	0.195072	8.00274	6.27165	6.43432	5.22489	2.74742	1.04676	1	2.04676	2	4.04676	2.22489	10.6589	6.64982	-4.00903
693	-93.6356	29.897	Chenier Plain	Intermediate	0.234696	8.46543	0.748772	53.2617	-2.12985	22.0532	2.87862	1	3.87862	2	5.87862	-5.12985	no data	no data	no data
978	-90.2925	29.3237	Mississippi Delta	Saline	0.009144	9.40178	16.9209	5.3661	7.62988	6.56405	9.29102	5.33144	14.6225	2	16.6225	0.298447	36.4998	55.8071	19.3073
1024	-89.3788	29.8747	Mississippi Delta	Saline	0.225552	6.51608	11.9492	7.29271	7.66502	4.01473	4.28417	3.28434	7.56851	2	9.56851	2.38068	14.6304	29.9765	15.3461
1069	-89.2183	30.0485	Mississippi Delta	Saline	0.277368	7.50992	11.0476	4.41141	2.59924	2.09208	8.44839	2.63884	11.0872	2	13.0872	-2.0396	20.385	20.5234	0.13838
1100	-92.448	29.6575	Chenier Plain	Intermediate	0.280416	6.08898	11.2813	4.8033	22.5119	22.7191	-11.2305	1	-10.2305	2	-8.23054	19.5119	14.6304	7.6008	-7.0296
1130	-92.3855	29.7011	Chenier Plain	Intermediate	0.079248	7.45791	9.18633	29.9967	-8.14638	12.3094	17.3327	1	18.3327	2	20.3327	-11.1464	20.4826	9.79261	-10.6899
1205	-93.5731	29.8753	Chenier Plain	Brackish	0.521208	6.55715	7.66998	5.32881	-2.54904	4.88872	10.219	1	11.219	2	13.219	-5.54904	14.2342	no data	no data
1277	-92.4793	29.8244	Chenier Plain	Fresh	0.134112	7.53183	2.76485	4.36069	-3.93333	21.886	6.69818	1	7.69818	2	9.69818	-6.93333	25.4599	0.651662	-24.8083
1409	-93.0106	29.868	Chenier Plain	Intermediate	0.039624	7.52635	7.52776	20.6656	-1.93651	4.79378	9.46427	1	10.4643	2	12.4643	-4.93651	10.7076	2.5082	-8.19942
1413	-93.0106	29.897	Chenier Plain	Brackish	0.0762	9.49487	1.11993	9.26267	-5.70133	7.22304	6.82126	1	7.82126	2	9.82126	-8.70133	23.1069	1.11862	-21.9883
1446	-92.8231	29.9261	Chenier Plain	Fresh	0.10668	9.28679	10.3209	10.3357	1.6076	15.4604	8.7133	1	9.7133	2	11.7133	-1.3924	8.22655	0.801014	-7.42554
1650	-92.0418	29.8099	Chenier Plain	Intermediate	0.326136	6.55441	10.8065	8.97248	-1.96278	4.11087	12.7693	1	13.7693	2	15.7693	-4.96278	7.3152	2.09641	-5.21879
1738	-93.2293	29.8535	Chenier Plain	Brackish	0.1524	6.82272	3.6438	5.79406	3.50881	2.16754	0.134992	1	1.13499	2	3.13499	0.508812	14.3744	7.04789	-7.32648
1743	-93.2293	29.8898	Chenier Plain	Brackish	0.164592	6.95414	3.73153	2.19802	-0.227547	8.84031	3.95907	1	4.95907	2	6.95907	-3.22755	15.557	3.92003	-11.637
1838	-93.6981	29.7809	Chenier Plain	Intermediate	-0.006096	8.07666	0.244411	38.6805	-12.4103	12.0598	12.6548	1	13.6548	2	15.6548	-15.4103	15.4198	no data	no data
1858	-93.5106	29.839	Chenier Plain	Intermediate	0.262128	8.4846	2.03303	13.4411	-0.593672	3.43556	2.62671	1	3.62671	2	5.62671	-3.59367	22.9819	no data	no data
2166	-93.6981	29.9841	Chenier Plain	Brackish	0.173736	6.59548	10.6496	5.69483	-2.67495	9.62761	13.3246	1	14.3246	2	16.3246	-5.67495	32.9184	no data	no data
2189	-93.7606	29.9261	Chenier Plain	Brackish	0.210312	8.53936	5.46254	7.99154	3.44345	8.13587	2.01908	1	3.01908	2	5.01908	0.443452	no data	no data	no data
2219	-93.6043	29.7664	Chenier Plain	Brackish	0.298704	6.28611	4.39675	16.3321	4.69643	3.67315	-0.299683	1	0.700317	2	2.70032	1.69643	20.3728	no data	no data
2334	-93.5106	29.8825	Chenier Plain	Intermediate	0.27432	9.28405	4.62856	9.06246	-1.86209	7.38952	6.49065	1	7.49065	2	9.49065	-4.86209	no data	1.64043	no data
2418	-93.1668	29.8753	Chenier Plain	Brackish	0.100584	7.7755	5.31978	8.8234	-9.01218	12.1257	14.332	1	15.332	2	17.332	-12.0122	15.2461	3.28148	-11.9646
2493	-92.8856	29.8244	Chenier Plain	Intermediate	0.225552	6.44216	7.86718	3.67157	-1.11132	5.83838	8.97849	1	9.97849	2	11.9785	-4.11132	9.7536	7.75807	-1.99553
2568	-91.3543	29.5632	Mississippi Delta	Fresh	0.240792	8.29295	15.8688	7.70636	4.72948	6.08486	11.1393	4.44177	15.581	2	17.581	-1.71229	24.384	8.85292	-15.5311
2608	-89.3133	29.2298	Mississippi Delta	Intermediate	0.143256	6.20671	21.6071	8.5565	9.94373	18.5839	11.6634	5.68006	17.3435	2	19.3435	2.26367	20.7264	87.5	79.2736
2614	-89.323	29.3381	Mississippi Delta	Intermediate	0.10668	8.26283	19.3923	5.16309	6.16107	4.82591	13.2312	5.27761	18.5088	2	20.5088	-1.11654	27.813	55.3316	27.5186
2634	-89.2605	29.2293	Mississippi Delta	Intermediate	0.188976	6.91581	16.3232	43.7118	14.1934	3.98191	2.12979	5.68192	7.81171	2	9.81171	6.51147	19.5072	87.5	80.4928
2825	-90.448	29.4978	Mississippi Delta	Intermediate	0.432816	6.47502	14.7671	13.3881	2.19471	9.77837	12.5724	4.68441	17.2568	2	19.2568	-4.4897	19.5072	40.9066	21.3994
2830	-90.3407	30.0362	Mississippi Delta	Intermediate	0.271272	6.92129	12.3545	5.01093	10.1708	14.6891	2.18367	2.68438	4.86805	2	6.86805	5.48646	30.2392	22.604	-7.63524
2854	-89.9792	30.3035	Mississippi Delta	Intermediate	0.210312	7.47433	7.89475	22.9688	6.61053	9.04164	1.28422	1.69166	2.97588	2	4.97588	2.91887	12.9723	0.149352	-12.8229
3054	-90.3542	29.7228	Mississippi Delta	Intermediate	0.188976	6.36277	8.90693	21.4335	7.34713	8.28383	1.5598	3.8486	5.4084	2	7.4084	1.49853	26.8224	42.1532	15.3308
3136	-90.6355	29.9478	Mississippi Delta	Fresh	0.210312	6.58179	15.02	8.58069	2.89312	21.9808	12.1269	3.0128	15.1397	2	17.1397	-2.11968	21.464	11.2864	-10.1776
3565	-90.1042	29.4978	Mississippi Delta	Brackish	0.149352	9.2512	15.4064	10.7589	9.34243	9.58539	6.06397	4.68452	10.7485	2	12.7485	2.6579	27.7246	37.5	22.2754
3617	-89.9167	29.5486	Mississippi Delta	Brackish	0.21336	7.98357	17.3625	16.8195	0.0140752	9.09975	17.3485	4.4957	21.8442	2	23.8442	-6.48163	29.0657	38.6508	9.58505
3626	-89.8542	30.1075	Mississippi Delta	Intermediate	0.12192	7.46064	10.6526	7.86872	4.78123	6.19484	5.87133	2.41963	8.29097	2	10.291	0.361595	23.9725	8.52404	-15.4485
3639	-89.8542	29.9043	Mississippi Delta	Brackish	0.1524	7.30459	3.36708	5.45924	0.362421	10.4004	3.00466	3.17461	6.17927	2	8.17927	-4.81219	22.8539	29.9387	7.08477
3641	-89.8542	29.9188	Mississippi Delta	Intermediate	0.176784	7.32101	8.03094	7.33793	2.49123	6.19943	5.53971	3.12067	8.66038	2	10.6604	-2.62944	23.8232	27.3707	3.54757
3650	-89.823	30.0567	Mississippi Delta	Brackish	0.13716	7.46338	11.8994	10.4323	4.44382	8.60445	7.45561	2.60838	10.064	2	12.064	-0.164555	23.7835	14.773	-9.0105
3664	-89.823	29.9115	Mississippi Delta	Brackish	0.149352	7.37303	6.39826	1.56438	-0.371875	5.00438	6.77013	3.14764	9.91777	2	11.9178	-5.51951	26.1336	24.3477	-1.78582
3667	-89.8855	30.2599	Mississippi Delta	Brackish	0.231648	7.44969	8.03025	24.4004	2.91798	12.2732	5.11227	1.85344	6.96571	2	8.96571	-0.935461	11.8201	6.11337	-5.70677
3680	-89.7917	29.5124	Mississippi Delta	Saline	0.295656	6.58179	19.5828	12.0949	11.572	14.5264	8.01081	4.63047	12.6413	2	14.6413	4.94155	21.9456	41.9841	20.0385
3784	-89.6667	30.1583	Mississippi Delta	Brackish	-0.04572	6.5681	7.35295	9.28149	3.90855	1.61839	3.4444	2.23089	5.67529	2	7.67529	-0.322334	19.5072	5.41447	-14.0927
3800	-89.6667	29.839	Mississippi Delta	Brackish	0.13716	7.38672	9.2947	1.36649	0.85712	2.68801	8.43758	3.41722	11.8548	2	13.8548	-4.5601	19.2542	29.3474	10.0931
3913	-90.4792	30.1656	Mississippi Delta	Fresh	0.234696	6.28063	16.6836	7.98875	10.9264	74.2352	5.75713	2.20396	7.96109	2	9.96109	6.72249	18.9464	11.54	-7.40633
3985	-90.149	29.7175	Mississippi Delta	Fresh	0.146304	6.46407	9.97537	7.9661	6.96777	8.49609	3.0076	3.8684	6.87601	2	8.87601	1.09937	25.6032	37.5	24.3968
4014	-91.323	29.5486	Mississippi Delta	Intermediate	0.44196	8.27105	11.1543	12.5531	5.42235	5.58214	5.73199	4.4957	10.2277	2	12.2277	-1.07336	24.384	11.7875	-12.5965
4016	-91.3855	29.5632	Mississippi Delta	Fresh	0.35052	8.19165	6.58831	12.7762	45.9897	26.9641	-39.4014	4.44177	-34.9596	2	-32.9596	39.5479	no data	7.7087	no data
4045	-91.0105	29.3817	Mississippi Delta	Fresh	0.265176	6.5024	7.80632	12.3212	5.07064	12.7095	2.73569	5.11584	7.85152	2	9.85152	-2.0452	23.1648	39.8328	16.668
4094	-90.1468	30.3857	Mississippi Delta	Intermediate	0.24384	6.5024	11.2443	2.39995	4.78078	4.63403	6.46352	1.38617	7.84969	2	9.84969	1.39462	16.892	9.8173	-7.07471
4103	-90.0417	29.6575	Mississippi Delta	Intermediate	0.265176	6.34908	12.2644	16.8792	13.4533	29.4446	-1.1889	4.09128	2.90238	2	4.90238	7.36199	26.8224	37.5	23.1776
4107	-89.8542	30.0567	Mississippi Delta	Intermediate	0.252984	6.60643	4.65903	18.4117	-8.29198	22.4653	12.951	2.60838	15.5594	2	17.5594	-12.9004	20.4094	12.3968	-8.01258
4110	-89.6667	30.2019	Mississippi Delta	Intermediate	0.414528	6.63381	12.7815	11.6993	2.75961	8.18573	10.0219	2.06911	12.091	2	14.091	-1.3095	17.846	3.53355	-14.3125
4218	-90.1667	29.5632	Mississippi Delta	Intermediate	0.19812	7.42779	21.0191	6.0379	7.22677	14.3052	13.7923	4.44177	18.2341	2	20.2341	0.785003	27.5631	40.1531	12.5901
4406	-89.7292	30.2019	Mississippi Delta	Brackish	0.143256	7.45517	10.2334	13.1168	5.51145	7.27214	4.72197	2.06911	6.79108	2	8.79108	1.44234	no data	0.712927	no data
4407	-89.7292	30.2236	Mississippi Delta	Intermediate	0.185928	7.45517	10.5369	5.91854	-0.164617	5.17327	10.7016	1.98828	12.6898	2	14.6898	-4.1529	13.146	no data	no data
4455	-90.948	29.2583	Mississippi Delta	Saline	0.164592	9.37714	9.88086	7.8964	8.34507	1.95684	1.53578	5.57419	7.10998	2	9.10998	0.770879	29.8978	58.1863	28.2885
4529	-89.823	29.4688	Mississippi Delta	Saline	0.237744	7.86585	16.8785	18.0438	4.04011	9.48161	12.8384	4.79229	17.6307	2	19.6307	-2.75218	26.5572	43.9805	17.4233
4548	-89.6667	29.8607	Mississippi Delta	Saline	0.158496	7.43874	9.77248	10.5527	6.54306	1.76733	3.22942	3.33646	6.56588	2	8.56588	1.20661	25.3594	37.5	24.6406
4551	-89.6042	29.8535	Mississippi Delta	Saline	0.164592	7.43874	11.9093	14.524	7.97197	3.35726	3.93728	3.36328	7.30056	2	9.30056	2.6087	27.7063	27.9133	0.20696
4557	-89.573	29.8244	Mississippi Delta	Saline	0.115824	7.44695	14.3682	13.5477	11.0529	2.56273	3.31534	3.47115	6.7865	2	8.7865	5.58173	24.192	5	-14.192
4572	-89.4792	30.0567	Mississippi Delta	Saline	0.207264	7.52635	10.0074	2.37661	8.59584	1.47534	1.41151	2.60838	4.01989	2	6.01989	3.98747	24.1341	16.0901	-8.04398
4596	-89.448	30.0567	Mississippi Delta	Saline	0.1524	7.50992	8.66782	4.98321	3.89698	4.87631	4.77083	2.60838	7.37921	2	9.37921	-0.711394	25.0088	16.9923	-8.01654
4626	-89.198	29.3381	Mississippi Delta	Intermediate	0.131064	8.25736	16.7377	20.7847	8.9766	6.62166	7.76107	5.27761	13.0387	2	15.0387	1.69898	25.3594	72.5586	47.1992
4690	-90.0417	29.4978	Mississippi Delta	Saline	0.149352	9.27036	8.87062	8.54403	7.82824	3.06425	1.04238	4.68441	5.72679	2	7.72679	1.14383	20.5496	42.7595	22.2099
4779	-91.4474	29.643	Mississippi Delta	Swamp	0.27432	6.49692	14.5081	9.844	-1.94853	14.2043	16.4566	4.14519	20.6018	2	22.6018	-8.09372	19.5072	15.6926	-3.81457
4782	-91.447	29.6648	Mississippi Delta	Swamp	0.554736	6.46407	9.10586	5.10327	1.44415	2.91668	7.66171	4.06428	11.726	2	13.726	-4.62013	23.9146	13.6084	-10.3062
4808	-91.4158	29.6357	Mississippi Delta	Swamp	0.316992	6.49692	24.8141	25.8712	2.57299	8.10341	22.2411	4.17212	26.4132	2	28.4132	-3.59913	24.384	18.0582	-6.32582
4809	-91.4155	29.6503	Mississippi Delta	Swamp	0.326136	5.95756	9.98771	13.4743	-0.731284	4.99488	10.719	4.11818	14.8372	2	16.8372	-6.84946	21.4092	16.4342	-4.97494
4900	-91.2594	29.6357	Mississippi Delta	Swamp	0.283464	8.846	17.1646	14.8383	8.4933	6.09004	8.67128	4.17215	12.8434	2	14.8434	2.32115	14.6304	28.6847	14.0543
4938	-91.3228	29.6139	Mississippi Delta	Swamp	0.460248	6.62834	17.4419	15.8654	3.54777	4.42453	13.8941	4.25306	18.1472	2	20.1472	-2.70529	26.8224	19.9711	-6.85129
5035	-91.0397	29.6212	Mississippi Delta	Swamp	0.195072	6.48871	11.9227	12.6046	9.21137	5.90908	2.71133	4.22609	6.93742	2	8.93742	2.98528	33.6499	39.7322	6.08229
5116	-90.9088	29.9696	Mississippi Delta	Swamp	0.499872	6.40383	4.66756	5.01183	4.07116	5.81839	0.5964	2.93193	3.52833	2	5.52833	-0.860763	19.5072	5	-9.5072
5167	-90.7786	30.1437	Mississippi Delta	Swamp	0.19812	5.99316	12.4814	3.92125	4.19022	16.3184	8.29117	2.28531	10.5765	2	12.5765	-0.0950851	10.9728	3.45064	-7.52216
5255	-90.5972	30.1945	Mississippi Delta	Swamp	0.173736	6.52156	13.6302	3.91138	7.39299	13.2934	6.23724	2.09649	8.33373	2	10.3337	3.2965	8.5344	5	1.4656
5414	-90.6307	30.1582	Mississippi Delta	Swamp	0.088392	6.52156	9.48465	5.68206	6.68829	16.7181	2.79636	2.23133	5.02769	2	7.02769	2.45695	19.5072	5	-9.5072
5845	-90.6855	30.1872	Mississippi Delta	Swamp	0.161544	6.62286	10.165	4.73758	2.82299	14.2805	7.34198	2.12365	9.46563	2	11.4656	-1.30066	20.7264	1.98242	-18.744
6038	-91.3539	29.6067	Mississippi Delta	Swamp	0.542544	6.51882	18.7486	16.4073	12.6834	5.11003	6.06521	4.27999	10.3452	2	12.3452	6.40341	23.1648	17.1801	-5.98475
6088	-89.6622	30.3116	Mississippi Delta	Swamp	0.381	6.55168	7.50019	12.8534	1.42685	7.08273	6.07333	1.6615	7.73483	2	9.73483	-2.23465	24.8717	no data	no data
6090	-89.6628	30.3251	Mississippi Delta	Swamp	0.368808	6.55168	9.43177	6.06116	7.87905	5.77343	1.55272	1.61131	3.16403	2	5.16403	4.26774	24.384	no data	no data
6209	-90.2599	30.376	Mississippi Delta	Swamp	0.18288	6.46133	8.46027	2.58596	2.58573	8.58908	5.87454	1.42209	7.29663	2	9.29663	-0.836359	13.4112	4.93654	-8.47466
6299	-90.3514	30.0506	Mississippi Delta	Saline	0.09144	6.92129	8.76361	3.55515	6.55333	9.1326	2.21028	2.63107	4.84135	2	6.84135	1.92226	34.0126	19.6498	-14.3628
6303	-90.1916	29.4726	Mississippi Delta	Brackish	0.237744	6.52977	14.4779	3.85444	3.44811	10.9776	11.0298	4.7781	15.8079	2	17.8079	-3.32998	26.8224	44.1503	17.3279
6304	-91.2752	29.4238	Mississippi Delta	Fresh	0.256032	5.97125	12.4277	15.9597	2.22307	8.1627	10.2046	4.95956	15.1641	2	17.1641	-4.73649	21.9456	37.5	28.0544
